# Supplementary material for: Determining risk and predictors of head and neck cancer treatment-related lymphedema: A clinicopathologic and dosimetric data mining approach using interpretable machine learning and ensemble feature selection
Source: Clin Transl Radiat Oncol. 2024 Feb 28;46:100747. doi: 10.1016/j.ctro.2024.100747 (PMC10915511; doi:10.1016/j.ctro.2024.100747)
Supplement: Supplementary data 2 [file mmc2.csv]

Age at Completion of Treatment	Age at Completion (Days)	Gender	Race	BMI at time of lymphedema or end of radiation if no lymphedema	Smoking Status	Pack-Years Estimated	Laterality of Primary	Subsite	Clinical T-stage	Clinical N-Stage	Pathologic T-stage	Pathologic N-stage	Consensus T Stage	Consensus N Stage	Overall Group Stage	Grouped T Stage	Grouped N Stage	Bulky Nodes	Grouped N Stage_1	Grouped N Stage_2	Primary Tumor Size	Histology	Grade	p16 status	High-Risk HPV Status	Largest lymph node metastasis	Location of lymph node metastasis	Extranodal Extension	Size of ENE	Margin positivity	LVI	PNI	Radiation Type	Total Dose	EQD2	Photon vs Proton	Surgical Bed Radiated?	Surgical Resection	Bilateral Neck Dissection?	Neck Type	Number of lymph nodes removed	Number of lymph nodes positive	Induction chemotherapy	Concurrent chemoradiation	Frequency of concurrent chemotherapy dosing	Adjuvant chemotherapy	Treatment of Neck	Days Radiation	Plan Type
60	22191	Female	Caucasian	21.8	Former	25	Left	Oropharynx	T1	N2a	N/A	N/A	T1	N2a	4a	T1	1	No	1	L	1.6	SCC (keratinizing)	Unknown	Positive	Unknown	3.4	Ipsilateral	Unknown	NA	NA	NA	NA	Definitive	7000	7000	Photon	NA	No	NA	None	0	NA	No	Yes	Weekly	No	Bilateral	49	SIB
[truncated: 565 more columns]
